# Supplementary material for: Is the economic uncertainty– human health relationship nonlinear? An empirical analysis for the China
Source: PLoS One. 2023 Dec 7;18(12):e0293126. doi: 10.1371/journal.pone.0293126 (PMC10703211; doi:10.1371/journal.pone.0293126)
Supplement: S1 Dataset — (XLSX) [file pone.0293126.s001.xlsx]

## Sheet: Sheet1
years	HE	DR	GDP	FD	IMR	EC
1990	3.43681	6.67	6.80797	4.45668	3.7542	-0.966683
1991	3.49142	6.7	6.88291	4.48145	3.74715	-0.462283
1992	3.54604	6.64	7.00365	4.45867	3.7329	2.33501
1993	3.60066	6.64	7.12216	4.57371	3.71113	10.5911
1994	3.65528	6.49	7.2334	4.45298	3.68135	20.238
1995	3.7099	6.57	7.32648	4.43327	3.64806	12.7722
1996	3.76452	6.56	7.41061	4.49374	3.60821	4.29419
1997	3.81914	6.51	7.48872	4.57188	3.56671	-1.2325
1998	3.87376	6.5	7.55466	4.6558	3.5175	-4.79216
1999	3.92838	6.46	7.61982	4.70396	3.46261	-5.42044
2000	4.50828	6.45	7.69343	4.71064	3.39786	-3.67116
2001	4.2533	6.43	7.76623	4.70089	3.32504	-3.29985
2002	4.38285	6.41	7.84694	4.76643	3.24259	-4.75094
2003	4.41763	6.4	7.93636	4.83367	3.15274	-2.89137
2004	4.29347	6.42	8.02677	4.77606	3.06339	-0.194333
2005	4.17605	6.51	8.1288	4.71709	2.96527	-2.24256
2006	3.94742	6.81	8.24296	4.6928	2.87357	-2.36954
2007	3.67491	6.93	8.37078	4.66143	2.78501	0.797797
2008	3.9	7.06	8.45779	4.62501	2.69463	1.90628
2009	4.34958	7.08	8.54265	4.82357	2.61007	-4.74714
2010	4.23068	7.11	8.63889	4.84087	2.52573	-0.843653
2011	4.34274	7.14	8.72464	4.81296	2.44235	1.53493
2012	4.56585	7.13	8.79356	4.85921	2.36085	-1.39945
2013	4.71491	7.13	8.86169	4.90022	2.28238	-1.39792
2014	4.77791	7.12	8.92702	4.94333	2.19722	-2.09733
2015	4.93828	7.07	8.98925	5.02778	2.11626	-2.58195
2016	4.97956	7.04	9.04976	5.05133	2.02815	-2.01897
2017	5.06592	7.06	9.11088	5.04275	1.94591	-2.42583
2018	5.1679	7.08	9.17151	5.0614	1.8563	-1.94418
2019	5.35028	7.09	9.22577	5.10831	1.77495	-1.11974
2020	5.07538	7.07	9.24554	5.20876	1.70475	-1.59955
